# Supplementary material for: Cranial shape variation in domestication: A pilot study on the case of rabbits
Source: J Exp Zool B Mol Dev Evol. 2022 Aug 7;338(8):532–41. doi: 10.1002/jez.b.23171 (PMC9804214; doi:10.1002/jez.b.23171)
Supplement: Supplementary file 1 — Supporting information. [file JEZ-338-532-s001.xlsx]

## Sheet: RawData&SpecimenInformation
Collection_ID	Species/Group (as on label)	Form	Breed	Sex	Body weight (kg; as on label)	Locality	Collector	Date	x1	y1	z1	x2	y2	z2	x3	y3	z3	x4	y4	z4	x5	y5	z5	x6	y6	z6	x7	y7	z7	x8	y8	z8	x9	y9	z9	x10	y10	z10	x11	y11	z11	x12	y12	z12	x13	y13	z13	x14	y14
I.f.H. 5149	Oryctolagus cuniculus c. f. dom.	domestic	Klein Chinchilla	Female	2.6	na	Nachtsheim Slg.	10.III.1936	30.4913	5.12498	28.4195	36.9837	41.0681	53.4016	41.7518	36.5584	29.8292	28.1874	35.0836	51.6411	45.2429	67.4114	40.2306	27.618	68.1602	55.5745	25.4203	90.731	37.4023	33.8696	33.0657	30.3815	33.5813	48.2928	28.2835	27.1052	10.8607	26.101	25.2115	67.7144	29.1923	31.0212	75.7155	26.774	24.4237	78.102	24.6851	24.6212	86.0906
I.f.H. 5150	Oryctolagus cuniculus c. f. dom.	domestic	Klein Chinchilla	Male	2.45	na	Nachtsheim Slg.	10.III.1936	23.7811	6.80713	22.8679	45.3308	34.7453	51.435	42.8666	34.8657	27.0975	34.2174	30.1272	49.9289	56.7055	61.1358	42.4024	43.4269	60.8446	62.1895	42.97	89.3129	51.6688	34.4908	32.4286	29.5064	37.649	47.744	31.2349	21.5698	13.7897	22.5707	34.9306	68.978	38.512	41.897	75.5271	36.2426	35.9027	79.6544	37.0566	40.1573	85.2908
I.f.H. 5222	Oryctolagus c. f. dom.	domestic	Schwarzloh	Male	4.15	na	Nachtsheim Slg.	5.I.1936	43.9029	10.671	26.3212	43.9234	46.4183	66.1496	56.5344	44.2848	40.4859	36.4756	41.6084	63.0351	58.8766	77.8077	59.5687	36.1123	75.5787	71.7293	38.3555	105.937	61.3672	46.4741	42.4072	38.9201	47.6223	59.9118	41.1612	40.5022	19.1774	26.3506	39.103	83.535	45.4782	46.4485	90.9099	46.0468	39.7626	95.354	42.7708	39.0755	100.255
I.f.H. 5290	Oryctolagus c. f. dom.	domestic	Hermelin	Female	1	na	Nachtsheim Slg.	1936-07-02	25.9795	6.84453	24.3462	27.3591	36.0773	39.2755	37.539	30.2131	24.2375	21.0844	35.2724	36.5933	41.3206	53.9383	25.8835	23.1392	58.5501	34.8315	28.8224	73.0458	14.3049	30.3877	27.341	23.7008	31.7027	40.3921	19.0248	24.1103	11.7284	21.7964	27.4681	53.7251	13.8876	33.2584	58.4205	11.6355	28.6129	60.1517	9.04206	29.1907	67.318
I.f.H. 5348	Oryctolagus c. f. d.	domestic	Hermelin	Male	1.11	na	Nachtsheim Slg.	6. III. 1936	29.0749	5.24791	36.37	30.0328	32.4805	50.7636	39.5873	28.0825	35.0414	23.5852	30.8379	48.2671	41.9558	53.4198	39.0032	22.7699	56.6393	48.9925	26.5267	72.3072	28.7854	32.8255	25.0198	34.3616	33.1661	37.8861	30.5099	27.0288	9.98342	32.923	27.2232	51.7196	27.154	32.6656	56.7368	24.4489	28.4296	58.4157	20.797	27.33	66.5816
I.f.H. 5477	Oryctolagus c. f. d.	domestic	Schwarzloh	Female	2.7	na	Nachtsheim Slg.	6.I.1937	27.9839	6.63124	11.849	37.3601	39.1614	37.9515	41.559	36.0771	16.8985	28.5194	34.565	36.6502	47.3466	68.7912	26.1689	30.4512	69.3688	43.0029	28.7939	94.5388	28.2216	34.273	33.8896	15.7989	34.7426	50.4276	14.9303	25.0862	12.7651	10.3791	27.1524	71.9527	16.9587	33.7907	79.3708	14.5676	26.8055	82.4245	13.1956	27.8383	90.0276
I.f.H. 5624	Oryctolagus c. f. d.	domestic	Holländer	Male	2	na	Nachtsheim Slg.	1937-11-26	28.0101	6.23315	37.6609	37.5768	40.9155	52.7508	41.729	31.8188	32.7378	30.203	36.9094	53.7397	48.8326	63.917	34.9904	31.916	68.7125	52.7411	29.5156	88.9966	33.5116	33.4922	31.3908	33.8833	34.882	45.9973	29.5331	24.9746	11.3426	35.1599	27.0818	65.1646	28.0407	33.3391	71.8349	23.0701	26.4008	73.9022	21.7499	28.0612	82.7155
I.f.H. 5651	Oryctolagus c. f. d.	domestic	Holländer	Male	3	na	Nachtsheim Slg.	1937-12-17	28.3221	7.41211	13.3156	30.6948	37.8649	40.4277	40.1115	36.6498	21.3462	23.2644	34.2802	38.6445	43.892	68.0193	33.1864	23.5631	67.6204	45.6004	24.937	91.696	31.8883	32.7852	35.0039	20.0124	33.8938	50.7085	19.9508	25.7393	13.1309	11.7566	26.1509	69.6581	19.977	33.146	77.1155	18.4151	27.1254	79.9348	16.8682	26.2392	87.1368
I.f.H. 6225	Oryctolagus c. f. d.	domestic	Russe	Male	na	na	Nachtsheim Slg.	1942-05-08	36.2228	10.3541	23.1376	37.5536	38.6129	50.6387	45.7921	37.9267	31.8343	30.1301	34.6028	48.7002	45.481	67.2913	46.6102	26.9608	63.9994	57.6326	25.7866	88.8075	44.7111	37.4979	35.5379	31.0198	36.2992	49.7895	31.3025	32.9452	15.8233	21.0318	27.6318	68.0605	32.3852	33.2142	75.5073	31.8886	27.1673	77.6873	29.965	26.191	85.1155
I.f.H. 6432	Oryctolagus c. f. d.	domestic	Russe	Female	na	na	Nachtsheim Slg.	1945-02-28	33.1951	8.80779	26.3454	31.5561	43.3542	51.4721	42.7466	39.4969	34.7039	24.9708	39.3903	49.2524	42.4378	68.7971	44.6241	23.5002	68.7211	52.9205	25.2486	91.3771	39.8317	35.4622	36.5945	32.7166	35.4905	51.8033	30.7597	30.696	15.7063	24.8707	28.6215	70.069	29.1306	33.8365	77.2983	28.6423	28.862	79.4941	25.3379	27.0025	86.8568
I.f.H. 6489	Oryctolagus cuniculus f. dom.	domestic	Angora	Female	4.5	Züchter O. Zemke, geb. in Raisdorf	na	1964-12-20	36.0175	8.77216	26.284	45.9173	44.4698	62.0253	49.9139	41.7791	37.5026	36.3548	38.3115	61.0734	54.878	76.7329	53.7876	36.9658	72.7539	69.6373	34.793	105.203	53.6373	41.083	38.9598	37.4742	41.7593	56.3201	37.7177	32.5804	16.1659	27.5659	34.4274	76.6926	40.7692	40.7847	86.6012	39.186	33.5815	90.1525	38.3902	35.1433	97.0675
I.f.H. 10095	Oryctolagus cuniculus f. dom.	domestic	Angora	Male	4	Züchter O. Zemke	na	1969-09-18	26.1145	5.66494	24.818	27.8167	36.6238	49.0579	35.5125	29.8525	32.4743	20.3209	33.1196	47.8657	36.5536	57.6103	38.4699	20.6804	57.9893	46.5434	22.7026	76.9268	30.9787	29.5823	28.0591	30.5277	29.4683	40.2004	27.5541	24.3045	12.1824	24.6658	23.6741	56.7207	25.4783	28.6601	63.2419	24.2363	23.8857	65.6727	21.373	23.4141	70.7632
SMF 80242	Oryctolagus cuniculus dom.	domestic	na	na	na	Zucht, Frankfurt/M., Hessen, Deutschland	Vet. U. A. ded.	na	32.4372	6.10461	34.0504	37.22	49.6656	61.9533	43.3487	40.8858	37.2947	28.8036	44.5248	62.1259	45.4563	75.9951	45.0398	26.3307	77.5034	59.2054	24.5439	100.241	39.0151	35.766	37.3769	38.7289	34.4207	53.6874	33.895	29.0084	13.4546	32.5132	25.4797	73.5657	29.8079	32.6852	83.6902	27.8822	24.7522	85.0603	24.2967	24.5424	92.906
SMF 80244	Oryctolagus cuniculus	domestic	na	Female	na	Zucht Dietrich	F. Hückinghaus ded.	V. 1992	25.1947	4.68868	29.0684	30.2105	32.7654	42.6653	36.4853	26.8791	25.3458	22.5878	33.9304	42.2726	39.8767	53.9467	27.9655	22.6329	56.4795	42.1975	22.3322	73.7462	21.7774	29.6978	25.7762	25.6762	29.9254	38.5065	21.4402	22.8676	9.14702	25.6498	22.2574	53.9273	17.7792	27.842	58.8541	14.0998	22.1106	60.9205	12.3915	21.9418	69.2394
I.f.H. 5058	Oryctolagus c. f. dom. Span Wildkaninchen	wild	na	Male	na	Cercedilla Sierra de Guadarrama, Spain	Nachtsheim Slg.	25.I.1936	28.6246	6.66507	22.3963	32.5746	27.7667	45.8354	38.7284	28.7882	29.4257	26.1287	22.2974	43.6083	43.5602	51.8831	38.6679	26.0654	54.3812	53.6422	27.1028	74.9849	38.6851	32.2803	26.6932	28.4932	32.8847	39.8896	28.2268	26.4589	10.945	20.8856	26.9173	55.6405	29.4602	33.3049	62.9605	27.7833	27.1291	64.0184	25.7038	27.2035	71.8412
I.f.H. 5187	Oryctolagus c., Span. Wildkaninchen	wild	na	Female	na	El Padro, Spain	Nachtsheim Slg.	17.III.1936	28.9137	4.71884	24.501	40.0785	28.653	41.2788	40.8146	26.3164	25.0146	33.6898	25.0402	42.4033	48.9154	50.5356	29.2877	36.9124	56.0825	47.7731	32.2106	75.6903	31.0107	34.0702	24.688	26.3835	34.6785	38.5764	24.5278	26.685	9.98001	24.1923	29.2	53.5862	25.3304	33.4655	59.2644	21.3038	27.7577	60.7142	21.3016	29.7771	70.3654
I.f.H. 5188	Oryctolagus c., Span. Wildkaninchen	wild	na	Female	na	El Padro, Spain	Nachtsheim Slg.	17.III.1936	24.9704	4.85581	14.9146	37.79	29.5071	30.0481	34.6241	29.3253	11.6586	31.6923	26.1961	32.4558	42.6123	53.5514	18.5546	33.6658	54.9377	37.4318	25.3798	75.4447	22.4637	29.284	25.4012	15.5687	28.8138	39.4415	14.5703	22.4049	10.0708	14.2608	23.1059	54.1095	17.841	26.3898	60.8119	12.6791	20.6971	62.6389	14.0633	23.2995	71.2673
I.f.H. 5719	Oryctolagus cuniculus, Portug Wildkan.	wild	na	Female	na	Santarem, Alentejo, Portugal	Nachtsheim Slg.	Febr. 1938	19.2072	2.81016	21.2836	28.3823	23.7356	39.1535	32.4593	24.0206	22.8978	20.9278	21.5446	39.1229	40.2556	47.0954	31.7753	25.0623	50.2187	46.6886	26.8646	73.2266	32.1252	25.6801	23.2483	24.1012	27.4534	35.9105	22.8032	17.5676	7.42488	19.6578	23.588	51.6879	23.1928	29.9194	57.0757	21.3986	24.4267	59.6721	20.9777	25.7726	67.4735
SMF 6635	Oryctolagus cuniculus	wild	na	Male	na	La Fosca de Palamos, Prov. Serona, Spanien	F. Haas S.	21. IX. 1914	30.1336	3.90752	28.3784	36.8087	32.0228	45.3191	39.6915	29.4167	27.9056	30.8163	25.8399	45.3492	44.572	56.4788	33.3986	29.2897	60.9874	48.2631	25.1892	77.5223	29.9426	33.1547	27.1933	29.5188	32.3058	40.3624	27.1471	27.3365	9.05392	26.9393	25.3266	56.099	25.7866	30.3419	62.6563	22.62	24.3455	63.008	21.3483	25.063	72.551
SMF 26052	Oryctolagus cuniculus	wild	na	na	na	Puente de Montañana, Prov. Huesca, Spanien	F. Malec, leg. + ded.	Leg VIII. 1966	22.4486	7.64509	39.6885	30.2721	40.007	50.8145	32.4166	31.7457	33.4861	23.4088	34.0555	51.5976	38.8917	60.047	33.5102	23.6353	67.2071	48.7116	20.0318	81.613	26.7132	25.7731	30.1644	34.715	25.9744	42.3878	30.0651	19.8506	12.5124	36.9619	19.1111	59.4466	25.9739	24.1995	64.9935	21.3528	18.6047	65.8698	20.272	19.1582	76.1823
SMF 26053	Oryctolagus cuniculus	wild	na	na	na	Puente de Montañana, Prov. Huesca, Spanien	F. Malec, leg. + ded.	Leg VIII. 1966	15.8456	4.43811	25.3479	23.8267	28.2282	47.3509	31.3286	24.643	31.8756	16.3787	25.1933	44.3721	42.6122	47.0471	41.2455	24.5831	56.5152	50.7646	34.0689	75.4418	36.3508	25.0511	24.3212	29.5535	30.0868	36.7331	28.6805	15.4841	9.54271	22.8625	29.0125	53.8918	27.5111	36.4613	58.969	26.7164	32.3341	60.7012	23.5609	33.6829	70.3719
SMF 93632	Oryctolagus cuniculus	wild	na	na	na	St. Bonnet du Gard, Frankreich	K. Walch ded., Sommer 2005	XI./XII. 2004	28.5036	3.79381	30.8972	25.2905	33.6817	45.5799	35.5013	28.8863	30.5027	19.1987	28.9146	44.5239	35.3887	56.3696	31.2875	15.2275	61.2677	41.0515	17.4823	74.7999	16.9143	28.9707	25.7988	29.7307	28.1171	38.6274	24.5954	26.0163	7.8884	27.3293	20.4472	52.982	19.1732	25.5869	59.0857	15.2544	20.8489	58.7546	12.091	18.6178	68.6244
SMF 93636	Oryctolagus cuniculus	wild	na	na	na	St. Bonnet du Gard, Frankreich	K. Walch ded., Sommer 2005	XI./XII. 2004	22.2426	3.95926	32.0338	23.2169	32.3179	45.6562	31.7559	26.1334	31.0949	17.3022	28.9165	44.2248	35.6317	53.0439	33.1941	16.6791	58.4258	41.9943	20.2914	72.4788	20.5745	25.4979	23.4881	30.3662	26.4037	36.3934	26.3392	20.3571	8.4466	28.7065	20.6236	50.8115	20.4359	26.3832	55.7563	17.7465	21.7291	56.4542	14.2049	20.9608	66.9667
SMF 93639	Oryctolagus cuniculus	wild	na	na	na	St. Bonnet du Gard, Frankreich	K. Walch ded., Sommer 2005	XI./XII. 2004	29.3663	5.83962	23.1676	28.4552	33.5701	40.3439	36.5212	32.6747	24.4431	22.357	29.353	40.3454	35.412	60.515	27.8553	16.9373	63.5906	39.7882	15.1606	79.7906	19.3123	29.6482	28.8498	25.123	28.375	42.6632	21.1393	26.6614	10.4053	21.2434	18.8746	57.4004	17.0487	23.7367	64.4736	13.5851	18.1669	64.6842	11.0507	16.042	74.5466
SMF 93649	Oryctolagus cuniculus	wild	na	na	na	St. Bonnet du Gard, Frankreich	K. Walch ded., Sommer 2005	XI./XII. 2004	30.6746	4.16872	27.2113	23.4633	31.7668	48.7095	36.5875	29.8876	35.4048	18.0433	24.9125	44.1978	33.1197	58.0193	42.9794	12.016	57.5511	49.4953	18.096	78.1907	29.4043	29.9822	27.0226	31.7911	29.7112	41.0409	30.7237	28.4454	8.96865	24.4071	21.6765	56.0417	26.8844	27.5817	62.2645	26.4835	23.0542	63.9367	22.0588	20.1784	72.1661
SMF 93650	Oryctolagus cuniculus	wild	na	na	na	St. Bonnet du Gard, Frankreich	K. Walch ded., Sommer 2005	XI./XII. 2004	24.4287	6.03682	24.2802	35.1706	34.3239	41.2598	36.8665	30.2993	23.3773	28.1781	32.9764	43.4041	42.3647	57.0201	25.7823	29.9578	61.9119	43.6127	25.0596	79.8586	22.5446	29.389	28.3513	24.5183	29.7841	41.7664	21.0576	21.9858	11.1704	23.4272	23.1408	58.4702	19.6342	28.086	64.1849	14.8479	21.8031	64.7603	13.7604	23.3596	74.1181
SMF 93652	Oryctolagus cuniculus	wild	na	na	na	St. Bonnet du Gard, Frankreich	K. Walch ded., Sommer 2005	XI./XII. 2004	19.7214	3.27816	22.1178	28.3664	30.4077	39.6823	32.7951	26.5756	22.5499	20.5293	27.557	39.7499	39.5478	52.3621	26.3527	22.8263	59.68	41.6259	22.9572	77.0208	20.663	25.0514	25.1524	22.9185	26.3827	38.1861	19.5712	17.3566	8.8132	20.4173	20.5997	53.8523	18.0504	26.7676	59.9959	14.5059	20.6432	61.4516	12.5182	22.2312	71.1266
SMF 93654	Oryctolagus cuniculus	wild	na	na	na	St. Bonnet du Gard, Frankreich	K. Walch ded. Sommer 2005	XI./XII. 2004	36.0533	10.4762	37.9908	31.4995	43.8709	44.2708	39.2904	35.8685	29.773	25.7178	38.9138	45.0822	35.8347	63.6704	22.9211	16.3948	67.9426	34.7372	12.6621	76.7665	9.62349	32.9409	32.1784	30.5539	30.1927	43.2235	22.0371	32.5635	13.2335	34.4411	18.5985	55.6569	13.7265	22.9526	61.4284	8.11288	16.9922	60.5717	5.56036	14.2245	70.8802
SMF 93655	Oryctolagus cuniculus	wild	na	na	na	St. Bonnet du Gard, Frankreich	K. Walch ded. Sommer 2005	XI./XII. 2004	27.4355	6.57207	33.1179	36.2068	35.5698	44.7828	36.1248	31.3211	28.198	31.3187	32.2776	47.1784	40.1993	59.7417	26.1499	29.4511	65.0284	44.4963	20.8003	80.1007	24.849	29.9665	28.7466	30.5633	28.8278	42.0968	25.3601	24.1359	11.6809	31.827	20.2479	58.4829	24.1023	24.0253	63.7683	17.6775	17.7705	64.6149	17.8046	18.8062	74.5651
SMF 93656	Oryctolagus cuniculus	wild	na	na	na	St. Bonnet du Gard, Frankreich	K. Walch ded. Sommer 2005	XI./XII. 2004	29.7901	4.83509	17.873	42.0614	30.0641	36.0292	37.9738	29.0891	18.4541	36.4418	23.1142	37.1917	41.5469	55.2788	23.1474	35.2034	56.1247	43.8682	22.604	74.4297	30.446	32.43	25.9354	21.2082	30.6553	39.3186	20.7847	26.8803	9.40545	18.663	22.6276	53.7706	25.4093	24.6523	60.0939	19.7527	19.047	60.6983	21.1165	20.6533	69.7844
[truncated: 1 more columns]
